# Supplementary material for: Home-based HIV testing: Using different strategies among transgender women in Argentina
Source: PLoS One. 2020 Mar 19;15(3):e0230429. doi: 10.1371/journal.pone.0230429 (PMC7081978; doi:10.1371/journal.pone.0230429)
Supplement: S3 File — (XLSX) [file pone.0230429.s003.xlsx]

## Sheet: DATABASE
ID	Positive_RT/ELISA	Positive_Pool	Age	Nacionality	First_Test	N°_couples	HIV_pos_couple	Condoms	Health_Insurance	Education	Work	Drugs_IV	Sex$	Hepatitis	Syphilis	HPV	CD4	VL
Nº				Ref					Ref		Ref
							1:yes 2:no 3:UNK/NA	1:yes 2:no 3:UNK/NA				1:yes, 2:no, 3:unk/na	1:yes, 2:no, 3:unk/na	1:yes, 2:no, 3:unk/na	1:yes, 2:no, 3:unk/na	1:yes, 2:no, 3:unk/na
1	0	0	29	0	1	10	3	1	0	Prim Compl	4	3	3	3	3	3	N.	N.
2	0	0	22	0	0	20	2	1	0	Sec Comp	1	2	1	2	2	2	N.	N.
3	1	99	21	0	1	0	3	2	2	Sec Incompl	0	2	1	2	2	2	139	136387
4	0	0	23	0	0	4	2	2	0	Sec Incompl	1	2	1	1	1	1	N.	N.
5	0	0	23	0	1	.	2	1	2	Sec Comp	3	2	2	2	2	2	N.	N.
6	0	0	20	0	99	.	2	1	1	Univ Inc	3	2	1	2	2	2	N.	N.
7	0	0	27	0	0	.	1	3	0	Sec Incompl	1	3	1	2	2	2	N.	N.
8	0	0	23	0	0	.	1	3	0	Sec Incompl	1	2	1	2	2	2	N.	N.
9	0	0	22	0	0	5	3	1	0	Sec Comp	1	3	1	3	3	3	N.	N.
10	0	0	24	0	1	3	1	1	0	Prim Compl	1	2	1	2	2	2	N.	N.
11	0	0	22	0	0	.	2	1	0	Sec Incompl	1	2	1	2	2	2	N.	N.
12	0	0	32	0	99	.	1	1	2	Sec Incompl	1	3	3	3	1	1	N.	N.
13	0	0	22	0	0	80	3	1	2	Prim Compl	1	2	1	2	2	2	N.	N.
14	0	0	42	1	0	4	2	1	0	Prim Compl	2	2	1	2	2	2	N.	N.
15	1	99	40	1	99	1	3	1	0	Sec Comp	1	2	1	2	1	2	.	.
16	0	0	26	1	1	1	2	2	0	Sec Comp	2	2	1	2	1	2	N.	N.
17	1	99	29	1	1	100	3	2	2	Sec Incompl	1	2	1	3	1	2	864	1082
18	0	0	29	1	0	150	2	1	0	Prim Incompl	1	1	1	2	2	2	N.	N.
19	1	99	30	1	0	2	2	2	0	Prim Compl	0	2	1	2	2	1	.	.
20	0	0	22	1	0	3	2	2	0	Sec Incompl	1	2	1	2	2	2	N.	N.
21	1	99	36	1	0	.	3	2	1	Ter Incompl	1	2	1	2	1	2	317	9933
22	0	1	45	0	0	.	2	2	0	Prim Compl	2	2	2	2	2	2	.	.
23	0	0	39	0	1	0	1	2	0	Univ Inc	1	2	1	2	2	2	N.	N.
24	0	0	56	0	0	0	2	2	1	Prim Compl	2	2	1	2	2	2	N.	N.
25	0	0	45	0	0	0	2	1	2	Sec Comp	0	2	2	1	1	3	N.	N.
26	0	0	35	0	0	0	3	1	0	Sec Incompl	3	2	1	2	2	2	N.	N.
27	0	0	28	1	0	5	2	1	0	Sec Comp	1	2	1	2	2	2	N.	N.
28	0	0	53	0	1	.	2	1	2	Prim Incompl	2	2	1	2	1	2	N.	N.
29	1	99	53	0	0	0	2	1	0	Prim Compl	1	2	1	2	1	2	1307	-40
30	0	0	49	0	0	5	2	1	0	Prim Compl	1	2	1	2	2	2	N.	N.
31	1	99	46	0	1	12	2	1	0	Sec Incompl	1	2	1	2	2	1	393	738422
32	0	0	43	0	0	60	2	1	0	Prim Compl	2	2	1	1	1	2	N.	N.
33	1	99	43	0	99	.	3	1	1	Sec Comp	2	2	2	2	2	2	864	-40
34	0	0	42	0	0	.	2	2	0	Univ Inc	0	2	1	2	2	2	N.	N.
35	0	0	47	0	0	25	3	3	0	Prim Compl	1	2	1	2	1	2	N.	N.
36	0	0	38	0	0	10	1	2	1	Prim Compl	2	2	1	2	2	2	N.	N.
37	0	0	49	0	0	1	2	2	0	Prim Compl	0	2	2	2	2	2	N.	N.
38	0	0	43	0	0	8	2	1	1	Sec Incompl	0	2	1	2	1	2	N.	N.
39	0	0	27	99	0	150	3	3	0	Sec Incompl	1	2	1	2	2	2	N.	N.
40	1	99	23	99	1	.	2	1	2	Prim Compl	1	1	2	2	2	1	222	7628
41	0	0	46	99	0	1	1	1	1	Prim Compl	0	2	1	1	2	2	N.	N.
42	0	0	40	0	0	30	2	1	0	Sec Incompl	1	2	1	1	2	2	N.	N.
43	0	0	47	0	0	0	2	3	0	Sec Comp	3	2	1	2	2	2	N.	N.
44	0	0	34	0	1	10	3	1	0	Sec Incompl	1	2	1	2	1	2	N.	N.
45	0	0	37	0	0	15	2	2	0	Sec Comp	1	2	1	2	2	2	N.	N.
46	0	0	21	99	0	60	2	1	0	Ter Incompl	1	2	1	2	1	2	N.	N.
47	0	0	32	0	0	0	3	2	0	Sec Incompl	1	2	1	2	1	1	N.	N.
48	0	0	29	0	1	15	2	1	0	Sec Incompl	1	2	1	2	2	2	N.	N.
49	1	99	29	0	0	160	3	2	0	Prim Compl	1	2	1	2	1	2	905	718
50	1	99	28	99	0	240	3	2	0	Sec Comp	1	2	1	2	2	2	514	60885
51	0	0	25	0	0	30	2	1	0	Prim Incompl	1	2	1	2	2	2	N.	N.
52	0	0	31	0	0	60	1	1	0	Prim Compl	1	2	1	2	2	2	N.	N.
53	0	0	50	0	0	2	2	1	0	Prim Incompl	3	2	2	2	2	2	N.	N.
54	0	0	18	0	1	150	2	2	0	Sec Incompl	1	2	2	2	2	2	N.	N.
55	0	0	42	1	99	15	2	2	0	Sec Incompl	3	2	1	2	2	1	N.	N.
56	0	0	20	0	1	3	2	2	0	Sec Comp	1	2	1	2	2	2	N.	N.
57	0	0	26	0	0	60	2	1	0	Sec Comp	1	2	1	2	2	2	N.	N.
58	0	0	30	0	0	100	2	1	0	Sec Incompl	1	2	1	2	2	2	N.	N.
59	0	0	23	0	0	10	2	1	0	Univ Inc	1	2	1	2	2	2	N.	N.
60	0	0	24	0	0	100	2	1	0	Sec Incompl	1	2	1	2	2	2	N.	N.
61	0	0	19	0	1	100	1	2	0	Sec Incompl	1	2	1	2	2	2	N.	N.
62	0	0	22	0	1	100	2	2	0	Sec Incompl	1	2	1	2	2	2	N.	N.
63	0	0	30	0	1	100	2	2	0	Sec Comp	1	2	1	2	2	2	N.	N.
64	1	99	29	0	99	100	2	2	0	Sec Comp	1	2	1	2	3	2	473	246
65	1	99	24	0	0	100	2	2	0	Sec Comp	1	2	1	2	1	1	121	145827
66	0	0	26	0	0	20	2	1	0	Sec Incompl	1	2	1	2	2	2	N.	N.
67	1	99	26	0	0	10	1	2	0	Prim Compl	1	2	1	2	1	2	190	511591
68	0	0	18	0	1	90	2	1	0	Sec Incompl	1	2	1	2	2	2	N.	N.
69	0	0	22	0	0	150	2	1	0	Sec Comp	1	2	1	2	2	1	N.	N.
70	0	0	24	0	0	0	3	1	0	Sec Comp	2	2	1	1	2	2	N.	N.
71	0	0	22	99	1	90	2	1	0	Prim Compl	1	2	1	2	2	2	N.	N.
72	1	99	29	0	1	100	2	1	0	Sec Incompl	3	2	1	2	1	2	800	5563
73	0	0	38	99	0	210	2	1	0	Sec Incompl	1	2	1	2	1	1	N.	N.
74	0	0	26	0	0	1	2	2	1	Sec Incompl	3	2	1	2	2	2	N.	N.
75	0	0	27	0	0	210	2	1	0	Sec Comp	1	2	1	2	2	2	N.	N.
76	0	0	35	0	0	1	2	1	0	Univ Inc	2	2	2	2	2	2	N.	N.
77	1	99	24	1	1	5	2	3	0	Sec Comp	1	2	1	2	2	2	392	172645
78	0	0	22	0	0	1	2	1	0	Sec Incompl	3	2	2	2	2	2	N.	N.
79	1	99	25	0	0	200	2	2	0	Prim Compl	1	2	1	2	1	2	662	6341
80	0	0	23	0	0	60	2	1	0	Sec Incompl	1	2	1	2	2	2	N.	N.
81	0	0	42	0	0	100	2	1	0	Sec Incompl	1	2	1	2	2	2	N.	N.
82	0	1	31	0	0	90	2	2	0	Sec Comp	1	2	1	2	2	2	.	.
83	0	0	25	0	0	3	2	1	0	Sec Incompl	0	2	1	2	1	2	N.	N.
84	0	0	29	0	0	2	2	1	0	Sec Comp	3	2	1	2	2	1	N.	N.
85	0	0	28	0	0	6	2	1	0	Sec Incompl	2	2	1	2	2	2	N.	N.
86	0	0	54	0	0	1	1	1	1	Sec Incompl	2	2	1	2	1	2	N.	N.
87	0	0	59	0	0	0	2	1	0	Prim Incompl	3	2	1	2	2	2	N.	N.
88	0	0	35	0	0	40	2	1	0	Ter Incompl	2	2	1	2	1	2	N.	N.
89	0	0	45	0	0	10	2	1	0	Sec Comp	3	2	1	2	1	2	N.	N.
90	0	0	46	0	99	1	2	2	0	Prim Compl	0	2	1	2	2	2	N.	N.
91	0	0	46	0	0	2	2	1	1	Sec Incompl	2	2	2	2	2	2	N.	N.
92	0	0	46	0	0	190	1	2	0	Prim Incompl	1	2	1	2	1	2	N.	N.
93	0	0	44	0	0	22	2	1	0	Prim Compl	3	2	1	2	2	2	N.	N.
94	0	0	25	0	0	3	2	1	0	Ter Incompl	3	2	1	2	2	2	N.	N.
95	1	99	37	0	0	50	2	2	0	Sec Incompl	0	2	1	2	2	3	124	84900
96	0	0	47	0	0	2	2	1	0	Sec Comp	3	2	2	2	1	1	N.	N.
97	0	0	36	0	0	1	2	2	0	Ter Incompl	3	2	1	1	2	2	N.	N.
98	0	0	46	0	0	5	2	2	1	Univ Inc	3	2	2	1	1	2	N.	N.
99	0	0	38	0	0	0	1	1	1	Prim Compl	3	2	1	2	2	2	N.	N.
100	0	0	38	0	0	8	2	1	0	Sec Incompl	3	2	1	2	2	2	N.	N.
101	0	0	41	1	0	3	2	1	0	Sec Incompl	3	2	1	2	2	2	N.	N.
102	0	0	26	0	0	24	2	1	0	Sec Comp	1	2	1	2	2	2	N.	N.
103	0	0	28	0	0	20	2	1	0	Univ Inc	1	2	1	2	2	2	N.	N.
104	1	99	27	0	99	60	2	2	0	Sec Incompl	1	2	1	2	2	2	228	8590
105	0	0	32	0	0	1	1	1	0	Univ Inc	2	2	1	2	2	2	N.	N.
106	0	0	51	0	0	5	2	1	1	Sec Incompl	3	2	1	1	1	2	N.	N.
107	0	0	33	0	0	5	2	1	0	Sec Incompl	3	2	1	1	1	2	N.	N.
108	1	99	46	0	0	3	1	1	0	Sec Incompl	0	2	1	2	1	1	364	141
109	1	99	36	1	0	40	2	1	0	Sec Comp	1	2	1	2	2	2	574	-40
110	1	99	63	0	1	1	3	1	0	Prim Compl	0	2	2	2	1	2	608	-40
111	0	0	23	0	1	100	2	1	1	Prim Compl	1	2	1	2	2	2	N.	N.
112	0	0	33	0	0	1	2	2	1	Sec Comp	2	2	1	2	2	2	N.	N.
113	0	0	29	99	0	1	2	2	2	Univ Inc	2	2	1	2	1	1	N.	N.
114	1	99	33	99	0	.	3	1	0	Sec Incompl	1	2	1	3	2	2	827	16965
115	0	0	22	99	0	1	3	1	0	Sec Incompl	3	2	1	2	2	1	N.	N.
116	1	99	47	1	99	10	2	1	0	Sec Comp	3	2	2	2	1	2	480	6783
117	0	0	28	0	0	1	3	2	0	Sec Incompl	3	2	2	2	2	2	N.	N.
118	0	0	41	99	0	1	2	1	1	Sec Incompl	2	2	2	2	2	2	N.	N.
119	1	99	23	0	0	.	3	1	0	Sec Incompl	1	2	1	2	2	2	351	34899
120	0	0	25	0	99	1	2	3	1	Sec Incompl	3	2	1	2	2	2	N.	N.
121	0	0	43	0	0	12	3	2	0	Sec Incompl	1	2	1	2	2	2	N.	N.
122	1	99	26	0	0	60	3	2	0	Sec Incompl	1	2	1	2	2	1	217	118
123	1	99	27	0	1	90	2	1	0	Prim Compl	1	2	1	2	2	2	1044	17591
124	0	0	33	0	0	10	2	1	0	Sec Incompl	3	2	1	2	2	1	N.	N.
125	0	0	22	0	0	100	2	2	0	Sec Incompl	1	2	1	2	2	2	N.	N.
126	1	99	19	0	1	150	2	2	0	Prim Incompl	1	2	1	2	2	2	315	175310
127	0	0	30	0	0	.	2	2	0	Sec Comp	1	2	1	2	2	2	N.	N.
128	1	99	22	0	0	100	2	2	0	Sec Comp	1	2	1	2	2	1	432	81464
129	0	0	18	0	0	100	2	1	0	Sec Incompl	1	2	1	2	2	2	N.	N.
130	0	0	29	1	0	3	2	1	0	Sec Incompl	1	2	1	2	1	2	N.	N.
131	0	0	44	0	0	30	2	2	0	Sec Incompl	1	2	1	2	1	2	N.	N.
132	0	0	27	0	0	0	3	3	0	Univ Inc	0	2	2	2	2	2	N.	N.
133	0	0	18	0	0	.	2	1	0	Sec Incompl	3	2	1	2	2	2	N.	N.
134	0	0	22	0	0	20	2	1	0	Prim Compl	1	2	1	2	2	2	N.	N.
135	0	0	20	99	0	6	2	2	0	Sec Incompl	1	2	1	2	2	2	N.	N.
136	0	0	21	0	0	2	2	1	0	Sec Incompl	1	2	1	2	1	2	N.	N.
137	1	99	31	0	1	.	2	1	2	Sec Incompl	1	2	1	2	1	2	147	257174
138	0	0	27	0	99	.	2	1	2	Sec Comp	4	2	1	2	3	2	N.	N.
139	1	99	24	0	0	1	2	1	0	Sec Incompl	1	2	1	2	2	2	877	1448
140	0	0	28	0	0	20	2	2	0	Sec Incompl	1	2	1	2	2	2	N.	N.
141	0	0	34	0	0	.	3	2	0	Sec Comp	0	2	1	2	2	2	N.	N.
142	0	0	35	0	99	.	2	1	1		3	2	2	2	2	2	N.	N.
143	1	99	44	99	1	60	2	1	0	Prim Incompl	3	2	2	2	2	2	.	8675
144	0	0	32	99	0	30	2	1	0	Prim Incompl	0	2	2	2	2	2	N.	N.
145	0	0	27	0	0	2	2	2	1	Sec Incompl	2	2	1	2	2	2	N.	N.
146	1	99	25	0	1	1	2	1	0	Sec Incompl	2	2	2	2	2	2	.	27026
147	0	0	29	99	99	.	2	1	0	Sec Comp	2	2	1	2	2	2	N.	N.
148	1	99	26	0	1	MUCHAS	1	3	0	Sec Incompl	1	2	1	2	2	2	.	135
149	0	0	28	0	0		2	1	0	Sec Incompl	3	2	1	2	2	2	N.	N.
150	1	99	37	99	0		3	3	1	Sec Incompl	3	2	1	2	1	2	.	74759
151	0	0	26	0	0		2	2	0	Univ Inc	2	2	1	1	2	2	N.	N.
152	0	0	20	0	0	15	2	1	0	Terc Compl	1	3	1	2	1	2	N.	N.
153	1	99	30	0	0	100	2	1	0	Prim Incompl	1	2	1	2	2	2	.	16097
154	1	99	24	99	1	3	2	1	0	Sec Incompl	1	2	1	2	2	2	.	47389
155	0	0	21	0	0	.	3	1	1	Univ Inc	3	2	1	2	3	2	N.	N.
156	0	0	33	0	0	1	2	1	0	Terc Compl	2	2	2	2	1	2	N.	N.
157	0	0	44	0	0	2	2	1	0	Sec Comp	2	2	1	2	1	2	N.	N.
158	0	0	44	0	0	1	2	2	1	Sec Comp	2	2	3	2	2	2	N.	N.
159	0	0	51	0	0	1	1	1	0	Terc Compl	3	2	2	2	2	2	N.	N.
160	0	0	36	0	0	80	3	1	0	Sec Comp	1	2	1	1	1	2	N.	N.
161	0	0	23	1	0	30	2	2	0	Sec Comp	1	2	1	2	2	2	N.	N.
162	0	0	28	99	0	40	2	1	0	Sec Comp	1	2	1	2	2	2	N.	N.
163	0	0	28	0	0	60	2	2	0	Sec Incompl	1	2	1	2	2	2	N.	N.
164	0	0	29	0	1	60	2	2	0	Sec Comp	1	2	1	2	2	2	N.	N.
165	1	99	26	0	0	140	2	2	0	Sec Incompl	1	2	1	2	2	2	605	80035
166	0	0	19	0	0	160	1	2	0	Sec Comp	1	2	1	2	2	2	N.	N.
167	0	0	23	0	99	20	2	1	0	Sec Comp	1	2	1	2	2	2	N.	N.
168	0	0	23	0	1	60	2	1	0	Sec Incompl	1	2	1	2	2	2	N.	N.
169	0	0	19	0	0	60	2	1	0	Prim Compl	1	2	1	2	2	2	N.	N.
170	0	0	34	0	0	140	2	2	0	Univ Inc	1	2	1	2	1	2	N.	N.
171	0	0	24	0	0	120	2	1	0	Sec Incompl	1	2	1	2	2	2	N.	N.
172	1	99	25	0	0	.	3	1	0	Ter Incompl	4	2	1	2	2	1	468	38586
173	0	0	22	99	0	.	3	1	0	Prim Incompl	1	2	1	2	1	2	N.	N.
174	1	99	23	0	1	120	1	2	1	Sec Comp	1	2	1	2	2	2	110	391260
175	0	0	21	0	0	.	2	1	0	Prim Incompl	4	2	1	2	2	2	N.	N.
176	1	99	22	0	99	1	1	2	0	Prim Incompl	4	2	1	2	1	2	61	53986
177	0	0	31	0	0	80	2	1	0	Sec Incompl	1	2	1	2	2	2	N.	N.
178	0	0	24	1	0	15	2	2	0	Sec Comp	1	2	1	2	2	2	N.	N.
179	0	0	24	0	0	20	3	2	0	Sec Incompl	1	1	3	3	3	3	N.	N.
180	0	0	27	99	0	.	3	1	0	Ter Incompl	3	2	2	2	2	2	N.	N.
181	0	0	26	0	0	1	2	1	1	Sec Incompl	0	2	1	1	2	2	N.	N.
182	0	0	19	0	0	150	3	1	0	Sec Incompl	1	2	1	2	2	2	N.	N.
183	0	0	18	0	1	.	2	1	1	Prim Compl	1	2	1	2	2	2	N.	N.
184	0	0	32	99	0	1	1	1	2	Sec Incompl	1	3	1	3	3	1	N.	N.
185	1	99	23	0	1	1	2	1	0	Sec Comp	2	2	1	2	1	2	672	65851
186	0	0	23	0	0	0	2	2	0	Sec Comp	1	2	1	2	2	2	N.	N.
187	0	0	18	99	1	.	2	1	0	Sec Comp	1	2	1	2	2	2	N.	N.
188	0	0	30	0	0	.	1	1	2	Sec Incompl	1	2	1	3	3	3	N.	N.
189	0	0	40	0	0	1	2	2	0	Sec Incompl	2	2	2	1	2	2	N.	N.
190	0	0	42	0	0	1	2	1	0	Univ Inc	3	2	2	2	2	2	N.	N.
191	0	0	38	99	0	50	2	2	1	Sec Comp	1	2	1	1	1	2	N.	N.
192	0	0	23	0	0	7	2	2	0	Prim Incompl	1	2	1	2	2	2	N.	N.
193	0	0	19	0	0	MUCHAS	3	2	0	Prim Compl	1	2	2	2	1	1	N.	N.
194	0	0	20	0	0	30	3	2	0	Sec Comp	1	2	1	1	2	2	N.	N.
195	0	0	19	0	0	.	2	2	0	Sec Incompl	1	2	1	2	2	1	N.	N.
196	0	0	26	0	0	MUCHAS	2	1	0	Sec Comp	3	2	1	2	2	2	N.	N.
197	0	0	21	0	0	MUCHAS	2	2	0	Sec Incompl	0	3	3	2	3	1	N.	N.
198	0	0	21	99	1	.	2	1	2	Sec Incompl	1	2	1	2	2	2	N.	N.
199	0	0	27	0	0	20	2	1	0	Sec Incompl	2	2	1	2	2	2	N.	N.
200	0	0	24	0	0	.	2	1	0	Sec Incompl	4	2	1	2	2	2	N.	N.
201	0	0	26	0	1	20	2	1	0	Sec Comp	1	2	1	2	2	3	N.	N.
202	0	0	25	0	0	1	3	2	2	Sec Incompl	4	3	3	3	3	3	N.	N.
203	0	0	21	0	1	0	2	1	2	Sec Incompl	4	3	3	3	3	3	N.	N.
204	1	99	24	0	0	140	2	3	0	Sec Incompl	1	2	1	2	2	2	416	119367
205	0	0	27	99	0	MUCHAS	2	1	0	Ter Incompl	1	2	1	2	2	1	N.	N.
206	0	0	36	0	0	80	2	1	0	Sec Comp	1	2	1	2	1	2	N.	N.
207	1	99	25	0	0	5	2	1	0	Sec Incompl	1	2	1	2	2	2	836	4444
208	1	99	29	0	1	120	2	1	0	Sec Incompl	1	2	1	2	2	1	530	1070652
209	0	0	52	0	0	1	2	1	0	Sec Comp	3	2	1	1	1	2	N.	N.
210	0	0	46	0	0	0	2	1	0	Sec Incompl	3	2	1	2	2	2	N.	N.
211	0	0	19	99	0	20	2	2	0	Sec Incompl	1	2	1	2	2	2	N.	N.
212	0	0	19	0	0	165	1	2	2	Sec Incompl	1	2	1	2	2	2	N.	N.
213	0	0	23	0	0	1	2	2	1	Sec Incompl	3	2	1	2	2	2	N.	N.
214	0	0	51	0	0	1	2	1	0	Sec Incompl	3	2	1	2	2	2	N.	N.
215	0	0	46	0	0	"VARIAS"	1	2	2	Prim Incompl	1	2	1	2	2	1	N.	N.
216	0	0	43	0	0	1	2	1	0	Prim Incompl	1	2	2	2	2	1	N.	N.
217	0	0	34	99	0	.	3	2	0	Sec Incompl	1	2	1	2	2	1	N.	N.
218	0	0	27	1	1	60	2	1	0	Sec Incompl	1	2	1	2	2	2	N.	N.
219	0	0	30	1	0	1	2	3	2	Univ Inc	1	2	1	2	2	1	N.	N.
220	0	0	24	0	0	150	2	1	2	Sec Incompl	1	2	1	2	2	2	N.	N.
221	0	0	18	0	0	.	2	1	0	Sec Incompl	1	2	1	2	2	2	N.	N.
222	0	0	47	1	0	0	2	1	0	Univ Comp	1	2	1	2	1	2	N.	N.
223	0	0	25	1	0	1	2	2	2	Sec Comp	2	2	1	2	2	2	N.	N.
224	0	0	32	0	0	.	2	1	0	Univ Inc	2	2	1	2	1	2	N.	N.
225	0	0	44	99	0	1	3	1	0	Sec Incompl	0	2	1	2	2	2	N.	N.
226	1	99	20	0	1	.	2	2	2	Sec Comp	0	2	1	2	2	3	223	1945113
227	1	99	28	0	0	4	2	2	2	Prim Compl	0	2	2	2	2	3	867	1108
228	1	99	33	1	0	.	2	1	0	Sec Comp	4	3	3	3	3	3	191	20898
229	0	0	21	1	0	.	2	1	0	Sec Comp	1	2	1	2	2	3	N.	N.
230	0	0	50	0	0	1	3	2	0	Prim Incompl	3	2	2	2	2	2	N.	N.
231	0	0	51	0	0	.	1	1	1	Univ Inc	2	3	3	3	3	3	N.	N.
232	0	0	60	0	1	1	2	1	0	Sec Incompl	3	2	2	2	2	2	N.	N.
233	0	0	20	99	0	10	2	2	0	Sec Comp	1	2	2	2	2	2	N.	N.
234	0	0	26	0	1	.	2	3	0	Prim Incompl	3	2	1	2	2	3	N.	N.
235	0	0	26	0	0	.	2	1	0	Sec Incompl	3	2	1	2	2	2	N.	N.
236	1	99	28	0	0	.	3	3	2		3	2	2	2	2	3	172	944881
237	0	0	25	0	0	.	2	1	0	Sec Incompl	1	2	1	2	2	2	N.	N.
238	1	99	19	99	0	.	2	1	2	Sec Incompl	0	2	2	2	2	2	475	205145
239	0	0	20	0	0	100	1	1	0	Sec Incompl	1	2	1	2	2	2	N.	N.
240	1	99	26	99	0	150	2	1	0	Sec Comp	1	2	1	2	2	2	159	399492
241	0	0	22	0	0	>50	2	2	0	Sec Incompl	0	2	1	2	2	2	N.	N.
242	0	0	36	0	1	90	3	1	0	Prim Compl	1	2	1	2	2	2	N.	N.
243	0	0	26	0	0	80	3	1	0	Sec Incompl	1	2	1	2	2	2	N.	N.
244	0	0	21	0	0	80	3	1	0	Ter Incompl	1	2	1	2	2	2	N.	N.
245	0	0	23	0	0	MUCHAS	2	1	0	Sec Comp	1	2	1	2	2	2	N.	N.
246	0	0	28	0	0	80	2	2	0	Sec Incompl	1	2	1	2	2	1	N.	N.
247	0	0	22	0	0	60	2	1	0	Prim Compl	1	2	1	2	2	2	N.	N.
248	0	0	19	0	0	120	2	1	0	Sec Incompl	1	2	1	2	2	1	N.	N.
249	0	0	18	0	0	120	2	1	0	Sec Incompl	1	3	3	3	3	3	N.	N.
250	0	0	20	0	1	1	2	2	0	Sec Incompl	3	2	1	2	2	2	N.	N.
251	0	0	18	0	0	140	1	2	0	Sec Incompl	1	2	1	2	2	2	N.	N.
252	0	0	27	0	0	40	2	2	2	Sec Incompl	0	1	1	2	2	2	N.	N.
253	0	0	20	0	0	280	2	2	0	Prim Compl	1	2	1	2	2	2	N.	N.
254	0	0	44	1	0	120	2	1	0	Univ Inc	1	2	1	2	2	2	N.	N.
255	0	0	32	0	0	200	2	1	0	Sec Incompl	1	2	1	2	2	2	N.	N.
256	0	0	28	0	1	10	2	2	0	Sec Comp	3	2	1	2	2	2	N.	N.
257	0	0	35	1	0	80	2	1	0	Sec Incompl	1	2	1	2	2	2	N.	N.
258	0	0	18	0	0	200	2	1	0	Prim Compl	1	2	1	2	1	2	N.	N.
259	0	0	25	99	0	140	2	1	1	Prim Compl	1	2	1	2	2	2	N.	N.
260	0	0	48	0	0	0	1	1	0	Prim Incompl	0	2	1	2	2	2	N.	N.

## Sheet: REFERENCES
HEALTH INSURANCE	0=PUBLIC
	1=PRIVATE
	2=NO DATA
WORK	0=UNOCCUPIED
	1=SEXUAL WORK
	2=EMPLOYEE
	3=OTHER
	4=NO DATA
NACIONALITY	0=ARGENTINA
	1=FOREIGN
	99=NO DATA
N.	DOES NOT APPLY
.	NO DATA
